# Supplementary material for: Reported community-level indoor residual spray coverage from two-stage cluster surveys in sub-Saharan Africa
Source: Malar J. 2017 Jun 13;16:249. doi: 10.1186/s12936-017-1893-x (PMC5470197; doi:10.1186/s12936-017-1893-x)
Supplement: Supplementary file 1 — Additional file 1. LQAS decision points used in the analysis. [file 12936_2017_1893_MOESM1_ESM.xlsx]

## Sheet: 85% coverage
N houses	A (successes)	D (failures)	Probability(coverage)
6	6	0	0.37715
7	7	0	0.320577
8	8	0	0.272491
9	9	0	0.231617
10	10	0	0.196874
11	11	0	0.167343
12	12	0	0.142242
13	13	0	0.120905
14	14	0	0.10277
15	15	0	0.0873542
16	16	0	0.0742511
17	17	0	0.0631134
18	18	0	0.0536464
19	19	0	0.0455994
20	20	0	0.0387595
21	21	0	0.0329456
22	22	0	0.0280038
23	22	1	0.096613
24	23	1	0.0856915
25	24	1	0.0758727
26	25	1	0.0670715
27	26	1	0.0592035
28	27	1	0.0521868
29	28	1	0.045943
30	29	1	0.0403981
31	29	2	0.0939257
32	30	2	0.0851593
33	31	2	0.0770554
34	32	2	0.0695907
35	33	2	0.062737
36	34	2	0.0564633
37	35	2	0.0507363
38	35	3	0.096399
39	36	3	0.0887675
40	37	3	0.0815701
41	38	3	0.0748084
42	39	3	0.0684784
43	40	3	0.0625722
44	41	3	0.057078
45	41	4	0.0963192
46	42	4	0.0896686
47	43	4	0.0833083
48	44	4	0.0772496
49	45	4	0.0714988
50	46	4	0.0660586

## Sheet: 75% coverage
N houses	A (successes)	D (failures)	Probability(coverage)
6	6	0	0.177979
7	7	0	0.133484
8	8	0	0.100113
9	9	0	0.0750847
10	10	0	0.0563135
11	11	0	0.0422351
12	12	0	0.0316764
13	12	1	0.102948
14	13	1	0.0831504
15	14	1	0.0668173
16	15	1	0.0534538
17	16	1	0.042596
18	16	2	0.0958411
19	17	2	0.0803374
20	18	2	0.0669478
21	19	2	0.0554962
22	20	2	0.0457844
23	20	3	0.0877534
24	21	3	0.0752172
25	22	3	0.0641056
26	23	3	0.0543504
27	23	4	0.0917162
28	24	4	0.0802517
29	25	4	0.069819
30	26	4	0.0604203
31	26	5	0.0936514
32	27	5	0.0832457
33	28	5	0.0735833
34	29	5	0.0647025
35	29	6	0.0943578
36	30	6	0.0849221
37	31	6	0.0760189
38	32	6	0.0677044
39	32	7	0.0943025
40	33	7	0.0857296
41	34	7	0.0775348
42	35	7	0.0697813
43	35	8	0.0937687
44	36	8	0.0859546
45	37	8	0.0784046
46	38	8	0.0711831
47	38	9	0.0929335
48	39	9	0.0857847
49	40	9	0.0788147
50	40	10	0.0985184

## Sheet: 50% coverage
N houses	A (successes)	D (failures)	Probability(coverage)
6	5	1	0.09375
7	6	1	0.0546875
8	7	1	0.03125
9	7	2	0.0703125
10	8	2	0.0439453
11	8	3	0.0805664
12	9	3	0.0537109
13	9	4	0.0872803
14	10	4	0.0610962
15	10	5	0.0916443
16	11	5	0.0666504
17	11	6	0.0944214
18	12	6	0.070816
19	12	7	0.0961075
20	13	7	0.0739288
21	13	8	0.0970316
22	14	8	0.0762391
23	14	9	0.0974166
24	15	9	0.0779333
25	15	10	0.0974166
26	16	10	0.079151
27	16	11	0.0971399
28	17	11	0.0799976
29	17	12	0.0966637
30	18	12	0.0805531
31	18	13	0.0960441
32	19	13	0.0808792
33	19	14	0.0953219
34	20	14	0.0810236
35	20	15	0.0945276
36	21	15	0.0810236
37	21	16	0.0936836
38	22	16	0.0809086
39	22	17	0.0928069
40	23	17	0.0807016
41	23	18	0.0919102
42	24	18	0.0804214
43	24	19	0.0910032
44	25	19	0.0800828
45	25	20	0.0900931
46	25	21	0.0986734
47	26	21	0.0891856
48	26	22	0.0972934
49	27	22	0.0882848
50	27	23	0.0959617
